# Supplementary material for: Blood Immune Cell Biomarkers in Lung Cancer Patients Undergoing Treatment with a Combination of Chemotherapy and Immune Checkpoint Blockade
Source: Cancers (Basel). 2022 Jul 28;14(15):3690. doi: 10.3390/cancers14153690 (PMC9367406; doi:10.3390/cancers14153690)
Supplement: Supplementary file 1 [file cancers-14-03690-s001.zip]

Archive with 1 entries (1 files):
- cancers-1809393-supplementary.pdf
